# Supplementary material for: Diagnostic Utility of Podoplanin Immunohistochemistry Combined with the NanoSuit-Correlative Light and Electron Microscopy Method for Thoracic Malignant Tumors
Source: Diagnostics (Basel). 2025 May 21;15(10):1298. doi: 10.3390/diagnostics15101298 (PMC12109644; doi:10.3390/diagnostics15101298)
Supplement: Supplementary file 1 [file diagnostics-15-01298-s001.zip]

Archive with 1 entries (1 files):
- diagnostics-3543505-supplementary.pdf
